# Supplementary material for: Integrated UHPLC-Q-TOF/MS and Liver-on-a-Chip Evaluation of Chemical Composition Changes and Hepatotoxicity Differences in Yaomu Before and After Fermentation
Source: Molecules. 2026 Mar 16;31(6):994. doi: 10.3390/molecules31060994 (PMC13029428; doi:10.3390/molecules31060994)
Supplement: Supplementary file 1 [file molecules-31-00994-s001.zip]

Archive with 1 entries (1 files):
- molecules-4159593-supplementary.pdf
